# Supplementary material for: Predicting Kidney Transplantation Outcomes from Donor and Recipient Characteristics at Time Zero: Development of a Mobile Application for Nephrologists
Source: J Clin Med. 2024 Feb 23;13(5):1270. doi: 10.3390/jcm13051270 (PMC10932177; doi:10.3390/jcm13051270)
Supplement: Supplementary file 1 [file jcm-13-01270-s001.zip]

Archive with 1 entries (1 files):
- Online Supplementary Material.pdf
